# Supplementary material for: Comparative analysis of the bronchoalveolar microbiome in Portuguese patients with different chronic lung disorders
Source: Sci Rep. 2021 Jul 22;11:15042. doi: 10.1038/s41598-021-94468-y (PMC8298389; doi:10.1038/s41598-021-94468-y)
Supplement: Supplementary file 2 — Supplementary Information 2. [file 41598_2021_94468_MOESM2_ESM.xlsx]

## Sheet: Supp. Table 1 
Supp. Table 1: Clinical data of studied bronchoalveaolar lavage fluid (BALF) samples
Sample code	Group	Phenotype	NSCLC Subphenotype	LC stage (TNM)	COPD	Sex	Age	Smoking		Lung function tests		GOLD stage	Microbiological tests
								History	Load (PPY)	FEV1	FEV1/FVC		fungal	bacterial
CQ10	LC	unknown			unknown	M	78	former smoker	unknown
CQ11	LC	unknown			unknown	M	71	unknown	unknown
CQ22	LC	unknown			unknown	M	61	Smoker	unknown
CQ23	LC	NSCLC	ADC		unknown	M	49	Smoker	unknown
CQ31	LC	unknown			unknown	M	77	former smoker	unknown
CQ4	LC	unknown			unknown	M	58	Smoker	unknown
CQ8	LC	unknown			unknown	F	60	non-smoker	NA
CQ9	LC	unknown			unknown	M	43	unknown	unknown
LC101	LC	SCLC			unknown	M	77	unknown	unknown				Negative	Staphylococcus aureus
LC104	LC	NSCLC	ADC	IA	unknown	M	62	Smoker	100
LC109	LC	NSCLC	SCC		YES	M	64	former smoker	unknown	62	53	2	Negative	Negative
LC111	LC	NSCLC+SCLC	SCC		YES	M	73	former smoker	50	70.8	59.7	2	Negative	Enterobacter aerogenes
LC112	LC*	NSCLC	ADC	IIIA	NO	M	71	non-smoker	NA	118	73.04		Negative	Sphingomonas paucimobilis
LC12	LC	NSCLC	ADC		unknown	M	78	Smoker	50
LC14	LC	SCLC			unknown	M	54	Smoker	40
LC15	LC*	NSCLC	ADC		NO	M	81	former smoker	50				Negative	Negative
LC24	LC	NSCLC	ADC		unknown	M	89	former smoker	16
LC27	LC	Others			unknown	M	56	non-smoker	NA
LC28	LC*	NSCLC	Unknown		NO	M	56	Smoker	20
LC35	LC*	NSCLC	Unknown		NO	M	67	Smoker	25
LC36	LC*	NSCLC	ADC		NO	F	54	non-smoker	NA
LC49	LC*	SCLC			NO	M	73	former smoker	30
LC5	LC	NSCLC	ADC	IV	unknown	M	64	former smoker	20				Negative	Negative
LC56	LC	NSCLC	ADC		unknown	M	59	Smoker	unknown
LC57	LC*	NSCLC	ADC		NO	F	49	Smoker	63
LC62	LC	NSCLC	ADC		unknown	M	59	former smoker	unknown
LC64	LC*	NSCLC	ADC		NO	F	66	non-smoker	NA
LC76	LC	SCLC			unknown	M	54	Smoker	80					Negative
LC79	LC	NSCLC	SCC		unknown	M	54	unknown	unknown				Negative	Negative
LC80	LC	NSCLC	SCC		YES	M	62	former smoker	45	39.7	40.71	3	Negative	Negative
LC84	LC	NSCLC	ADC		YES	M	77	former smoker	unknown	44.9	64.56	3	Negative	Negative
LC85	LC	NSCLC	ADC	IV	unknown	F	78	non-smoker	NA				Negative	Negative
LC87	LC	NSCLC	ADC	IIB	unknown	F	78	non-smoker	NA
LC9	LC	unknown		IV	unknown	M	67	Smoker	90
SQ1	LC	NSCLC	SCC		unknown	M	72	former smoker	unknown
SQ12	LC	unknown			unknown	F	64	non-smoker	NA
SQ14	LC	unknown			unknown	M	55	former smoker	unknown
SQ15	LC	NSCLC	LCC		unknown	M	86	former smoker	unknown
SQ16	LC	unknown			unknown	M	67	former smoker	unknown
SQ19	LC	unknown			unknown	F	63	former smoker	unknown
SQ21	LC	unknown			unknown	M	70	former smoker	unknown
SQ35	LC	SCLC			unknown	M	62	unknown	unknown
SQ37	LC	unknown			unknown	M	38	unknown	unknown
SQ44	LC	unknown			unknown	M	66	Smoker	unknown
SQ46	LC	NSCLC	ADC		unknown	M	49	unknown	unknown
SQ5	LC	NSCLC	SCC		unknown	M	80	Smoker	unknown
SQ55	LC	NSCLC	ADC		unknown	M	65	Smoker	unknown
SQ7	LC	unknown			unknown	M	81	non-smoker	NA
SQ9	LC	unknown			unknown	M	79	Smoker	unknown
LC114	ILD*	HP			NO	F	73	non-smoker	NA	82.6	84.9		Negative	Negative
LC115	ILD*	Sarcoidosis			NO	F	47	non-smoker	NA	127.8	90.42		Negative	Negative
LC123	ILD*	Other			NO	M	67	former smoker	60	114	79.2		Negative	Negative
LC125	ILD*	HP			NO	M	58	former smoker	30	84	84		Negative	Serratia marcescens
LC18	ILD*	Other			NO	F	63	former smoker	30	95.5	98.3
LC58	ILD*	IPF			NO	M	73	former smoker	unknown	61.9	79
LC67	ILD*	Other			NO	M	69	former smoker	45	109	78
LC90	ILD*	HP			NO	M	55	former smoker	25	113	90		Negative	Negative
LC93	ILD*	Other			NO	M	53	Smoker	52	108.9	67.7		Negative	Streptococcus pneumoniae
LC98	ILD*	Sarcoidosis			NO	M	27	Smoker	8	73.9	92		Negative	Stenotrophomonas maltophila
LC124	COPD*	COPD			YES	M	53	former smoker	120	52.1	47.51	2	Negative	Staphylococcus aureus and Haemophilus influenzae
LC26	COPD*	COPD			YES	M	55	Smoker	50	55.2	79.2	2
LC39	COPD*	COPD			YES	F	80	non-smoker	NA
LC51	COPD*	COPD			YES	M	Unkown	Smoker	unknown
LC60	COPD*	COPD			YES	M	40	former smoker	50	63.4	66	2
LC75	COPD*	COPD			YES	M	64	former smoker	38	61.7	58.72	2	Negative	MSSA and Haemophilus influenzae
LC81	COPD*	COPD			YES	M	48	non-smoker	NA	54.6	46.25	2	Negative	Negative
CQ12	Non-Cancer	unknown			unknown	F	47	non-smoker	NA
CQ15	Non-Cancer	unknown			unknown	F	56	Smoker	unknown
CQ18	Non-Cancer	unknown			unknown	M	70	non-smoker	NA
CQ24	Non-Cancer	unknown			unknown	M	78	unknown	unknown
CQ7	Non-Cancer	unknown			unknown	F	54	Smoker	unknown
LC1	Non-Cancer	unknown			unknown	F	50	non-smoker	NA				Negative	Negative
LC106	Non-Cancer	Benign findings			NO	M	43	former smoker	unknown	94.8	74.62		Negative	Escherichia coli
LC110	Non-Cancer	Asthma			YES	F	61	non-smoker	NA	82.3	65.41	1	Negative	Pseudomonas aeruginosa, Stenotrophomas maltophila and Streptococcus pneumoniae
LC116	Non-Cancer	Benign findings			unknown	M	45	former smoker	10				Negative	Staphylococcus aureus
LC118	Non-Cancer	Other			NO	M	73	former smoker	60	95.5	82.6		Negative	Staphylococcus aureus
LC119	Non-Cancer	Benign findings			unknown	F	64	unknown	unknown				Negative	Negative
LC129	Non-Cancer	Benign findings			unknown	M	66	former smoker	24				Negative	Negative
LC131	Non-Cancer	Benign findings			NO	M	65	former smoker	unknown	53.5	79.19		Negative	Pneumocystis jirovecii
LC16	Non-Cancer	hamartoma			NO	F	71	non-smoker	NA	1.1	115
LC17	Non-Cancer	hemoptysis			unknown	M	63	Smoker	40
LC22	Non-Cancer	Other			unknown	F	67	non-smoker	NA				Negative	Negative
LC23	Non-Cancer	Other			unknown	M	84	non-smoker	NA				Negative	Negative
LC3	Non-Cancer	Unaffected			unknown	F	54	non-smoker	NA				Negative	Negative
LC34	Non-Cancer	hemoptysis			unknown	M	56	unknown	unknown
LC4	Non-Cancer	Other			unknown	M	56	Smoker	40				Negative	Streptococus pneumoniae
LC48	Non-Cancer	Other			unknown	F	42	non-smoker	NA
LC54	Non-Cancer	Benign findings			unknown	M	50	Smoker	unknown
LC59	Non-Cancer	Other			unknown	F	47	non-smoker	NA
LC65	Non-Cancer	hemoptysis			unknown	M	69	Smoker	30
LC68	Non-Cancer	Other			NO	M	74	Smoker	60	96.3	83.33		Negative	Negative
LC69	Non-Cancer	atelectasis			unknown	M	58	former smoker	20
LC7	Non-Cancer	Unaffected			unknown	M	58	non-smoker	NA				Negative	Negative
LC70	Non-Cancer	Benign findings			YES	M	66	non-smoker	NA	72.4	66.42	2	Negative	Negative
LC86	Non-Cancer	hemoptysis			NO	M	61	former smoker	60	99.3	75.63		Negative	Negative
LC89	Non-Cancer	hemoptysis			unknown	M	31	former smoker	8				Negative	Negative
LC95	Non-Cancer	atelectasis			NO	F	31	non-smoker	NA	79.8	89.6		Negative	Negative
LC97	Non-Cancer	atelectasis			NO	M	71	non-smoker	NA	91.3	81.65		Negative	Negative
SQ20	Non-Cancer	unknown			unknown	M	79	former smoker	unknown
SQ26	Non-Cancer	unknown			unknown	M	53	unknown	unknown
SQ27	Non-Cancer	unknown			unknown	M	58	Smoker	unknown
SQ29	Non-Cancer	unknown			unknown	F	46	unknown	unknown
SQ39	Non-Cancer	unknown			unknown	M	76	non-smoker	NA
SQ45	Non-Cancer	unknown			unknown	M	60	Smoker	unknown
SQ47	Non-Cancer	unknown			unknown	M	76	former smoker	unknown
SQ52	Non-Cancer	unknown			unknown	M	50	Smoker	unknown
* samples included in the comorbidity controled analysis
LC - lung cancer
NSCLC - non small cell lung cancer
SCLC - small cell lung cancer
ADC - adenocarcinoma
SCC - squamous cell carcinoma
LCC - large cell carcinoma
ILC - interstitial lung disease
HP - hypersensitivity pneumonia
COPD - chronic pulmonary obstructive disorder
IPF - interstitial pulmonary fibrosis
NA - not applicable
PPY - pack per year
FEV1 - Forced expiratory volume in 1 second
FVC - Forced Vital capacity
GOLD - Global Strategy for the Diagnosis, Management, and Prevention of COPD

## Sheet: Supp. Table 2
Supp. Table 2: Mean alpha-diversity indices estimated per sample group.
Alpha	Extended dataset				Comorbidity controlled dataset
Diversity	LC	non-LC	P-value*		COPD	ILC	LC*	P-value*
Index			LC vs non-LC					COPD vs ILC	COPD vs LC	ILC vs LC
Chao1	55.2966	55.48	NS		59.7143	44.16	44.0625	0.02499	NS	NS
ACE	65.8621	67.0975	NS		59.79	56.1734	66.0892	NS	NS	NS
Shannon	2.62983	2.56366	NS		2.69151	1.98056	2.75312	NS	NS	0.0476
InvSimpson	11.2567	10.6955	NS		12.5949	8.61551	12.0243	NS	NS	NS
Fisher	7.35356	7.28225	NS		7.9563	5.87809	5.60181	0.01851	NS	NS
PD	9.63232	9.0121	NS		7.67152	4.92819	5.81524	0.006787	0.09386	NS
* Values below < 0.10 are indicated and significant ones (<0.05) are highlighted in bold
NS - Non significant
